# Supplementary material for: Interference with DGAT Gene Inhibited TAG Accumulation and Lipid Droplet Synthesis in Bovine Preadipocytes
Source: Animals (Basel). 2023 Jul 6;13(13):2223. doi: 10.3390/ani13132223 (PMC10340012; doi:10.3390/ani13132223)
Supplement: Supplementary file 1 [file animals-13-02223-s001.zip]

Archive with 1 entries (1 files):
- animals-2465666-supplementary.pdf
